# Supplementary material for: Activation of the P2RX7/IL-18 pathway in immune cells attenuates lung fibrosis
Source: eLife. 2024 Feb 1;12:RP88138. doi: 10.7554/eLife.88138 (PMC10945561; doi:10.7554/eLife.88138)
Supplement: Figure 4—figure supplement 2—source data 2. [file elife-88138-fig4-figsupp2-data2.zip]

Archive with 3 entries (3 files):
- raw data WB tiff/ACTB WB.tif
- raw data WB tiff/IL18 WB.tif
- raw data WB tiff/NLRP3 WB.tif
